# Supplementary material for: Peptidomics Analysis of Soy Protein Hydrolysates—Antioxidant Properties and Mechanism of their Inhibition of the Oxidation of Palm Olein during Frying Cycles
Source: Foods. 2023 Sep 20;12(18):3498. doi: 10.3390/foods12183498 (PMC10528889; doi:10.3390/foods12183498)
Supplement: Supplementary file 1 [file foods-12-03498-s001.zip]

Archive with 1 entries (1 files):
- foods-2621164-supplementary.pdf
